# Supplementary material for: Comprehensive evaluation of genome-wide 5-hydroxymethylcytosine profiling approaches in human DNA
Source: Epigenetics Chromatin. 2017 Apr 20;10:16. doi: 10.1186/s13072-017-0123-7 (PMC5397694; doi:10.1186/s13072-017-0123-7)
Supplement: Supplementary file 1 — Additional file 1. Table S1. Summary of sequencing metrics. [file 13072_2017_123_MOESM1_ESM.xlsx]

## Sheet: WGBS_OxBis
Samples	No Reads	Mapped Reads % (mapq>=40)	Duplicate Read %	Fragment size (stdev)	Times coverage (mean)	Methylation % at CpGs	Methylation % at non-CpGs	Lambda non-conversion (mean covarege	Representation of CpGislands/chores
Brain_bis_CEGX	517530911	0.89	0.13	230bp (97bp)	17.01x	0.7917	0.0153	NaN% (0)	1.8x/1.4x
Brain_oxbis_CEGX	489841771	0.901	0.16	215bp (97bp)	14.97x	0.6619	0.0148	NaN% (0)	1.8x/1.4x
Brain_bis.2_CEGX	27020039	0.859	0.0098	232bp (93bp)	0.94x	0.7656	0.0106	NaN% (0)	1.1x/1.4x
Brain_oxbis.2_CEGX	35006017	0.835	0.014	217bp (93bp)	1.1x	0.6307	0.009	NaN% (0)	0.8x/1.1x

## Sheet: hMeDIP
Samples	No Reads	Mapped Reads % (mapq>=40)	Duplicates	Duplicate Read %
Adult_Brain_REP1	49131178	42100695	1766414	3.59
Adult_Brain_REP2	42431284	36452134	1360912	3.2
Adult_Brain_Input	37396074	32198429	896082	2.39
LNCaP_
TKCC20140604_LNCAP_hMeDIP_1	8136944	6146280	296298	3.64
TKCC20140604_LNCAP_hMeDIP_2	7901193	5968790	288817	3.65
TKCC20140604_LNCAP_hMeDIP_3	16038137	12115070	699308	4.36
TKCC20140901_LNCAP_hMeDIP_4	40780448	31227286	2259257	5.54
