# Supplementary material for: Comprehensive evaluation of genome-wide 5-hydroxymethylcytosine profiling approaches in human DNA
Source: Epigenetics Chromatin. 2017 Apr 20;10:16. doi: 10.1186/s13072-017-0123-7 (PMC5397694; doi:10.1186/s13072-017-0123-7)
Supplement: Supplementary file 8 — Additional file 8. Table S2. Primers. [file 13072_2017_123_MOESM8_ESM.xlsx]

## Sheet: Controls
Amplicon	Forward	Reverse
5mC-SssI CpG methylated λDNA	TTTGGGTTATGTAAGTTGATTTTATG	CACCCTACTTACTAAAATTTACACC
5hmC- hydroxymethylated pUC controls 1.64kbp	GCAGATTGTACTGAGAGTGC	TGCTGATAAATCTGGAGCCG
5hmC- hydroxymethylated pUC controls 190bp	GTAGATTGTATTGAGAGTGT	TACCCAACTTAATCGCCTTG

## Sheet: HM450K_BisOxBis Brain
Amplicon	Genomic coordinates	Forward	Reverse
MAP1LC3B2	chr12 116996949-116997238	GGTAAAAAGTTGAGAAGTTAGGGTTG	CRCTAACACAAAATCTAACCCTAC
SFRP2	chr4 154711277 154711548	TTAYGTATTAGGGGGTATTATGTTGGC	TACRCCCACCTTACATATAAAAAAAC
SLC12A6	chr15 34628635 34628921	AAGTTYGGTTATTGGGTGGATTTAG	CRAAATTCCCCCCACTTTTTTTATTC
PEG10	chr7 94285834 94286118	GYGTTTGGTTTAGGTGTG	CACTATCCRCAACTCATCTCTATC
C1orf170	chr1 917689 917965	GGAGGAYGTTGATTAGTAGGTAG	AAACACCRTAAACCCCAAAATC
CAMK2B	chr7 44278932 44279221	GGGTTTTTTATGTTTAAAGGGTGTGG	CCAAAACRCTAACAAACCCATC
LSP1	chr11 1891981 1892270	GGATGTGAGGTATATTTGGGTATGG	CRTCTACATACAACCCCACTC

## Sheet: hMeDIP LNCaP
Amplicon	Genomic coordinates	Forward	Reverse
ANKRD_1	chr11 67055028 67055276	AAGGTGYGGAATAGGGTTGAG	TATATCCRAAACCAACCCAACCAC
ANKRD_2	chr11 67055492 67055741	TAGGAGAGGTTGGAATTAAGAAAG	TTACCCTACCTTCTCCCTATAATC
GPR3_L_RC_1	chr1 27718611 27718860	AYGTGGTGGAAGAGTGGAAAG	CCCCACCCCAAAATTCTATCACC
GPR3_R_RC	chr1 27719628 27719877	TAGTTYGTGTTTGAGGTTTTTAG	CATCTAACTCAAAAATCCAATCTTC
TPPP3	chr16 67425838 67426078	GGTGTTGTAATTTTTTATTGTGGAG	TACAAAACCCAAAAAATAACAAACC
TPPP3_RC	chr16 67426166 67426410	GTTAGGGYGTTTTGATAAAGGGTTG	AAACCTACRCCAACCCCAATAATAC
PCDHA_neg1	chr5 140176373 140176648	GTAYGAGTTTTAGTTGGGTATTGG	AAATACACRTTAACATCCACCAAC
PCDHA_neg2	chr5 140176117 140176403	TGGATTAYGAGGAAGTGGAGTTGTTG	AACRCTACCAATACCCAACTAAAAC
